# Supplementary material for: A Practical Application Primer on Cognitive Behavioral Therapy for Insomnia for Medical Residents
Source: MedEdPORTAL. 2019 Dec 13;15:10862. doi: 10.15766/mep_2374-8265.10862 (PMC7010204; doi:10.15766/mep_2374-8265.10862)
Supplement: Supplementary file 1 — A. CBT-I Presentation.ppt B. CBT-I Case Example.ppt C. CBT-I Reading List.doc D. Seminar Evaluation Form.docx [file mep-15-10862-s001.zip]

Archive with 5 entries (5 files):
- _Educational_Summary_Report_10862.pdf
- A. CBT-I Presentation.ppt
- B. CBT-I Case Example.ppt
- C. CBT-I Reading List.doc
- D. Seminar Evaluation Form.docx
